# Supplementary material for: MYD88L265P Detection in IgM Monoclonal Gammopathies: Methodological Considerations for Routine Implementation
Source: Diagnostics (Basel). 2021 Apr 26;11(5):779. doi: 10.3390/diagnostics11050779 (PMC8146978; doi:10.3390/diagnostics11050779)
Supplement: Supplementary file 1 [file diagnostics-11-00779-s001.zip]

Archive with 7 entries (7 files):
- Ferrante M Supplemental proof/Ferrante M suppl S3.xlsx
- Ferrante M Supplemental proof/FS1.JPG
- Ferrante M Supplemental proof/FS2.JPG
- Ferrante M Supplemental proof/FS3.JPG
- Ferrante M Supplemental proof/TS1.JPG
- Ferrante M Supplemental proof/TS2.JPG
- Ferrante M Supplemental proof/TS4.JPG
