# Supplementary material for: MYD88L265P Detection in IgM Monoclonal Gammopathies: Methodological Considerations for Routine Implementation
Source: Diagnostics (Basel). 2021 Apr 26;11(5):779. doi: 10.3390/diagnostics11050779 (PMC8146978; doi:10.3390/diagnostics11050779)
Supplement: Supplementary file 1 [file diagnostics-11-00779-s001.zip › Ferrante M Supplemental proof/Ferrante M suppl S3.xlsx]

## Sheet: dMIQE2020
ITEM TO CHECK	PROVIDED	COMMENT
Column1	Y/N	Column2	Y	Y	raw data uploaded to online repository with ID:
1. SPECIMEN			N	N	raw data included as supplemental files:
Detailed description of specimen type and numbers	Y	2/3 EDTA tubes (7 ml) of peripheral blood (PB) and 1 EDTA tube (4 ml) of bone marrow (BM)		NA	raw data available on request:
Sampling procedure (including time to storage)	Y	(see paragraph mat and meth)			raw data not available:
Sample aliquotation, storage conditions and duration	Y	1- 10x10^6 cells dry pellets at -80°C (WBC, MNC and CD19+) Plasma stored in 1 ml aliquotes at -80°C
2. NUCLEIC ACID EXTRACTION
Description of extraction method including amount of sample processed	Y	(see paragraph mat and meth)
Volume of solvent used to elute/resuspend extract	Y	cfDNA from plasma in 60 uL and gDNA in 100 ul of Kit- elution buffer
Number of extraction replicates	N	One extraction for each sample unless more DNA was needed (very exceptional)
Extraction blanks included?	N	yes randomly performed
3. NUCLEIC ACID ASSESSMENT AND STORAGE
Method to evaluate quality of nucleic acids	Y	260/280 Abs. Ratio (accepted between 1.8-1.9) Nanodrop 2000
Method to evaluate quantity of nucleic acids (including molecular weight and calculations when using mass)	Y	260/280 Abs. Ratio (accepted between 1.8-1.9) Nanodrop 2000
Storage conditions: temperature, concentration, duration, buffer, aliquots	N	gDNA and cfDNA were stored at -20°C, gDNA was diluited to 20ng/ul (in H2O) in aliquots needed for 6 replicates (2 experiments)
Clear description of dilution steps used to prepare working DNA solution	N	gDNA was quantified and diluited to 20ng/ul in aliquots of 35ul and concentration was verified again by Nanodrop
4. NUCLEIC ACID MODIFICATION
Template modification (digestion, sonication, pre-amplification, bisulphite etc.)	N	n.a.
Details of repurification following modification if performed	N	n.a.
5. REVERSE TRANSCRIPTION
cDNA priming method and concentration	N	n.a.
One or two step protocol (include reaction details for two step)	N	n.a.
Amount of RNA added per reaction	N	n.a.
Detailed reaction components and conditions	N	n.a.
Estimated copies measured with and without addition of RT	N	n.a.
Manufacturer of reagents used with catalogue and lot numbers	N	n.a.
Storage of cDNA: temperature, concentration, duration, buffer and aliquots	N	n.a.
6. dPCR OLIGONUCLEOTIDES DESIGN AND TARGET INFORMATION
Sequence accession number or official gene symbol	Y	MYD88
Method (software) used for design and in silico verification	N	IDT tool
Location of amplicon	N	see RTPrimerDB (ID:1529)
Amplicon length	N	65-mer
Primer and probe sequences (or amplicon context sequence)	N	for ddPCR see Drandi D et al Hematologica 2018- suppl (for ASqPCR see mat and meth)
Location and identity of any modifications	N	n.a.
Manufacturer of oligonucleotides	Y
7. dPCR PROTOCOL
Manufacturer of dPCR instrument and instrument model	Y	BIO-RAD QX200
Buffer/kit manufacturer with catalogue and lot number	N	2X ddPCR Supermix for Probes (No dUTP) (cat. 186-3024), ddPCR droplet generation oil for probes (cat. 186-3005), ddPCR droplet reader oil (cat. 186-3004 ) (Bio-Rad Laboratories, Hercules, CA, USA)
Primer and probe concentration	N	see Drandi D et al Hematologica 2018 (suppl)
Pre-reaction volume and composition (incl. amount of template and if restriction enzyme added)	N	20 ul for totally 100 ng of gDNA (see Drandi D et al Hematologica 2018 - suppl)
Template treatment (initial heating or chemical denaturation)	N	n.a.
Polymerase identity and concentration, Mg++ and dNTP concentrations	N	Not available ( 2X ddPCR Supermix for Probes (No dUTP) (cat. 186-3024))
Complete thermocycling parameters	Y	see Drandi D et al Hematologica 2018 (suppl)
8. ASSAY VALIDATION
Details of optimisation performed	N	see Drandi D et al Hematologica 2018 (suppl)
Analytical specificity (vs. related sequences) and limit of blank (LOB)	N	see Drandi D et al Hematologica 2018 (suppl)
Analytical sensitivity/LoD and how this was evaluated	N	see Drandi D et al Hematologica 2018 (suppl)
Testing for inhibitors (from biological matrix/extraction)	N	n.a.
9. DATA ANALYSIS
Description of dPCR experimental design	N	see Drandi D et al Hematologica 2018 (suppl)
Comprehensive details negative and positive of controls (whether applied for QC or for estimation of error)	N	see Drandi D et al Hematologica 2018 (results)
Partition classification method (thresholding)	Y	Established manually based on positive CTR and WT (CRT should be reproducible among experiments std dev +/- 5%)
Examples of positive and negative experimental results (including fluorescence plots in supplemental material)	N	see Drandi D et al Hematologica 2018 (Figure 2)
Description of technical replication	N	see Drandi D et al Hematologica 2018 (suppl)
Repeatability (intra-experiment variation)	N	Reproducibility is tested on positive CTR and randomly on patient samples (data not shown)
Reproducibility (inter-experiment/user/lab etc. variation )	N	Quality control rounds have been performed within four Italian laboratories
Number of partitions measured (average and standard deviation )	N	Reliable number of droplets > 9000
Partition volume	N	n.a.
Copies per partition (λ or equivalent ) (average and standard deviation)	N	n.a.
dPCR analysis program (source, version)	Y	QuantaSoft™ Analysis Pro 1.0.596
Description of normalisation method	N	QuantaSoft™ Analysis Pro 1.0.596
Statistical methods used for analysis	N	QuantaSoft™ Analysis Pro 1.0.596
Data transparency	raw data available on request:	daniela.drandi@unito.it
Table 3S. dMIQE2020 checklist. Experiments details. Y: whether information is provided in the manuscript; N: whether no information is provided in the manuscript; Comment: additional or rationale for omission information is provided; n.a.: not aplicable for this study.
